# Supplementary material for: Machine Learning-Driven Biomarker Discovery for Skeletal Complications in Type 1 Gaucher Disease Patients
Source: Int J Mol Sci. 2024 Aug 6;25(16):8586. doi: 10.3390/ijms25168586 (PMC11354847; doi:10.3390/ijms25168586)
Supplement: Supplementary file 1 [file ijms-25-08586-s001.zip]

Archive with 1 entries (1 files):
- ijms-3113362-supplementary.xlsx
