# Supplementary material for: Machine Learning-Driven Biomarker Discovery for Skeletal Complications in Type 1 Gaucher Disease Patients
Source: Int J Mol Sci. 2024 Aug 6;25(16):8586. doi: 10.3390/ijms25168586 (PMC11354847; doi:10.3390/ijms25168586)
Supplement: Supplementary file 1 [file ijms-25-08586-s001.zip › ijms-3113362-supplementary.xlsx]

## Sheet: Summary
	Machine Learning-Driven Biomarker Discovery for Skeletal Complications in Type 1 Gaucher Disease Patients Jorge J. Cebolla 1,*, Pilar Giraldo 2,3, Jessica Gómez 4, Carmen Montoto 1 and Javier Gervas-Arruga 5 1 Takeda Farmacéutica España S.A., Madrid 28046, Spain; jorge-javier.cebolla@takeda.com, carmen.montoto@takeda.com 2 FEETEG, Zaragoza 50006, Spain; giraldocastellano@gmail.com 3 Hospital Quir…
Supplementary Table S1	Summarized data included in the training set of the mathematical models.
Supplementary Table S2	Molecular characterization of Gaucher disease including a list of effector proteins.
Supplementary Table S3	Results from GEO2R analysis of GSE21899, defined as the "GD1 protein expression signature".
Supplementary Table S4	Gaucher disease search strategy.

## Sheet: Table S1
Supplementary Table S1. Summarized data included in the training set of the mathematical models.
Data type	Number of entries
In-house databases information
Considered Interactions	437.071
Considered Proteins	16.961
Characterized Drugs	5.414
Drug Targets	2.690
Characterized Clinical Conditions	253
Clinical Conditions Key Proteins Characterized	4.076
Training set information
Curated drug-indications restrictions	180.264 (1.731 positive)
Drug-ADRs restrictions	30.096 (2.640 positive)
Drug-indications/ADRs protein correlations	2.655
ADR: Adverse Drug Reactions is an unwanted or harmful reaction experienced following the administration of a drug or combination of drugs under normal conditions of use and is suspected to be related to the drug. References used are listed below the table.
Database drawn from public sources: KEGG [85], REACTOME [86], INTACT [87], BIOGRID [88], HPRD [89], TRRUST [90].
[85]Kanehisa, M.; Goto, S.; Sato, Y.; Kawashima, M.; Furumichi, M.; Tanabe, M. Data, information, knowledge and principle: back to metabolism in KEGG. Nucleic Acids Res. 2014, 42, D199-205, doi:10.1093/nar/gkt1076.
[86]Croft, D.; Mundo, A.F.; Haw, R.; Milacic, M.; Weiser, J.; Wu, G.; Caudy, M.; Garapati, P.; Gillespie, M.; Kamdar, M.R.; et al. The Reactome pathway knowledgebase. Nucleic Acids Res. 2014, 42, D472-7, doi:10.1093/nar/gkt1102.
[87]Orchard, S.; Ammari, M.; Aranda, B.; Breuza, L.; Briganti, L.; Broackes-Carter, F.; Campbell, N.H.; Chavali, G.; Chen, C.; del-Toro, N.; et al. The MIntAct project--IntAct as a common curation platform for 11 molecular interaction databases. Nucleic Acids Res. 2014, 42, D358-63, doi:10.1093/nar/gkt1115.
[88]Salwinski, L.; Licata, L.; Winter, A.; Thorneycroft, D.; Khadake, J.; Ceol, A.; Aryamontri, A.C.; Oughtred, R.; Livstone, M.; Boucher, L.; et al. Recurated protein interaction datasets. Nat. Methods 2009, 6, 860–861.
[89]Keshava Prasad, T.S.; Goel, R.; Kandasamy, K.; Keerthikumar, S.; Kumar, S.; Mathivanan, S.; Telikicherla, D.; Raju, R.; Shafreen, B.; Venugopal, A.; et al. Human Protein Reference Database--2009 update. Nucleic Acids Res. 2009, 37, D767-72, doi:10.1093/nar/gkn892.
[90]Han, H.; Cho, J.-W.; Lee, S.; Yun, A.; Kim, H.; Bae, D.; Yang, S.; Kim, C.Y.; Lee, M.; Kim, E.; et al. TRRUST v2: an expanded reference database of human and mouse transcriptional regulatory interactions. Nucleic Acids Res. 2018, 46, D380–D386, doi:10.1093/nar/gkx1013.

## Sheet: Table S2
Supplementary Table S2. Molecular characterization of Gaucher disease including a list of effector proteins.
Motive ID	Effector Protein Name[1]	Effector Protein Short Name	Effector Protein Uniprot code[1]	Causative Effect* (1= activation, -1= inhibition, 9=complex involvement)	References (PMID)
M1. GlcCer Accumulation – Gaucher Cells (GCs) Formation	Lysosomal acid glucosylceramidase	GBA	P04062	-1	PMID: 28218669
M1. GlcCer Accumulation – Gaucher Cells (GCs) Formation	Non-lysosomal glucosylceramidase	GBA2	Q9HCG7	9	[1] PMID: 31703585 [2] PMID: 18339181 [3] PMID: 28218669
M1. GlcCer Accumulation – Gaucher Cells (GCs) Formation	Prosaposin	PSAP	P07602	-1	[1] PMID: 28218669 [2] PMID: 29699937
M1. GlcCer Accumulation – Gaucher Cells (GCs) Formation	Ryanodine receptor 1	RYR1	P21817	1	PMID: 29699937
M1. GlcCer Accumulation – Gaucher Cells (GCs) Formation	Ryanodine receptor 2	RYR2	Q92736	1	PMID: 29699937
M1. GlcCer Accumulation – Gaucher Cells (GCs) Formation	Lysosome membrane protein 2	SCARB2	Q14108	-1	[1] PMID: 29699937 [2] PMID: 28218669
M2. Inflammation and infiltration factors	C-C motif chemokine 18	CCL18	P55774	1	[1] PMID: 26064996 [2] PMID: 28218669 [3] PMID: 26565753
M2. Inflammation and infiltration factors	C-C motif chemokine 2	CCL2	P13500	1	[1] PMID: 23935976 [2] PMID: 19587377 [3]PMID: 27865783
M2. Inflammation and infiltration factors	C-C motif chemokine 3	CCL3	P10147	1	PMID: 21075651
M2. Inflammation and infiltration factors	C-C motif chemokine 4	CCL4	P13236	1	PMID: 21075651
M2. Inflammation and infiltration factors	Antigen-presenting glycoprotein CD1d	CD1D	P15813	1	PMID: 26064996
M2. Inflammation and infiltration factors	Macrophage colony-stimulating factor 1	CSF1	P09603	1	[1] PMID: 29699937 [2] PMID: 20403105
M2. Inflammation and infiltration factors	C-X-C motif chemokine 2	CXCL2	P19875	1	PMID: 27865783
M2. Inflammation and infiltration factors	Interleukin-8	CXCL8	P10145	1	[1] PMID: 23935976 [2] PMID: 11814307
M2. Inflammation and infiltration factors	Transmembrane glycoprotein NMB	GPNMB	Q14956	9	PMID: 29699937
M2. Inflammation and infiltration factors	Interferon gamma	IFNG	P01579	1	PMID: 27865783
M2. Inflammation and infiltration factors	Interleukin-10	IL10	P22301	1	[1] PMID: 27865783 [2]PMID: 25377906
M2. Inflammation and infiltration factors	Interleukin-11	IL11	P20809	1	PMID: 26064996
M2. Inflammation and infiltration factors	Interleukin-17A	IL17A	Q16552	1	PMID: 26064996
M2. Inflammation and infiltration factors	Interleukin-18	IL18	Q14116	1	[1] PMID: 26064996 [2] PMID: 25875742
M2. Inflammation and infiltration factors	Interleukin-1 alpha	IL1A	P01583	1	[1] PMID: 26064996 [2] PMID: 18317771 [3] PMID: 25345088
M2. Inflammation and infiltration factors	Interleukin-1 beta	IL1B	P01584	1	[1] PMID: 29699937 [2] PMID: 28687233 [3]PMID: 25345088
M2. Inflammation and infiltration factors	Interleukin-6	IL6	P05231	1	[1] PMID: 23935976 [2] PMID: 12036828
M2. Inflammation and infiltration factors	NACHT	NLRP3	Q96P20	1	PMID: 26486234
M2. Inflammation and infiltration factors	Prostaglandin G/H synthase 2	PTGS2	P35354	1	[1] PMID: 23935976 [2] PMID: 19587377
M2. Inflammation and infiltration factors	Transcription factor p65	RELA	Q04206	1	PMID: 26486234
M2. Inflammation and infiltration factors	Sequestosome-1	SQSTM1	Q13501	1	PMID: 26486234
M2. Inflammation and infiltration factors	Transforming growth factor beta-1 proprotein	TGFB1	P01137	1	[1] PMID: 26064996 [2] PMID: 25875742
M2. Inflammation and infiltration factors	Transmembrane protein 106B	TMEM106B	Q9NUM4	9	PMID: 29699937
M2. Inflammation and infiltration factors	Tumor necrosis factor	TNF	P01375	1	[1] PMID: 29699937 [2] PMID: 27865783
M3. Iron accumulation in Gaucher Cells	Bone morphogenetic protein 6, BMP-6	BMP6	P22004	1	PMID: 29305416
M3. Iron accumulation in Gaucher Cells	Hepcidin	HAMP	P81172	1	PMID: 29305416
M3. Iron accumulation in Gaucher Cells	Hereditary hemochromatosis protein	HFE	Q30201	1	PMID: 29305416
M3. Iron accumulation in Gaucher Cells	Hemojuvelin	HJV	Q6ZVN8	1	PMID: 29305416
M3. Iron accumulation in Gaucher Cells	Interleukin-1 beta	IL1B	P01584	1	[1] PMID: 28218669 [2] PMID: 29699937
M3. Iron accumulation in Gaucher Cells	Interleukin-6	IL6	P05231	1	PMID: 28218669
M3. Iron accumulation in Gaucher Cells	Tyrosine-protein kinase JAK1	JAK1	P23458	1	PMID: 29305416
M3. Iron accumulation in Gaucher Cells	Tyrosine-protein kinase JAK2	JAK2	O60674	1	PMID: 29305416
M3. Iron accumulation in Gaucher Cells	Tyrosine-protein kinase JAK3	JAK3	P52333	1	PMID: 29305416
M3. Iron accumulation in Gaucher Cells	Solute carrier family 40 member 1	SLC40A1	Q9NP59	-1	PMID: 29305416
M3. Iron accumulation in Gaucher Cells	Signal transducer and activator of transcription 3	STAT3	P40763	1	PMID: 29305416
M3. Iron accumulation in Gaucher Cells	Transferrin receptor protein 2	TRF2	Q9UP52	1	PMID: 29305416
M5. Bone marrow complications	Macrophage colony-stimulating factor 1	CSF1	P09603	-1	[1]PMID: 17443671 [2]PMID: 27354413 [3]PMID: 9505143
M5. Bone marrow complications	Granulocyte-macrophage colony-stimulating factor	CSF2	P04141	-1	[1]PMID: 21541807 [2]PMID: 16474424 [3]PMID: 15621725 [4]PMID: 1942937 [5]PMID: 28921511
M5. Bone marrow complications	Granulocyte colony-stimulating factor	CSF3	P09919	-1	[1]PMID: 21541807 [2]PMID: 24518205 [3]PMID: 28179275
M5. Bone marrow complications	Granulocyte colony-stimulating factor receptor	CSF3R	Q99062	-1	PMID: 21541807
M5. Bone marrow complications	Erythropoietin	EPO	P01588	-1	[1]PMID: 21541807 [2]PMID: 17321813 [3]PMID: 26846448
M5. Bone marrow complications	Fms-related tyrosine kinase 3 ligand	FLT3LG	P49771	-1	[1]PMID: 21541807 [2]PMID: 30364182 [3]PMID: 27911806
M5. Bone marrow complications	Interferon gamma	IFNG	P01579	-1	PMID: 28852997
M5. Bone marrow complications	Interleukin-15	IL15	P40933	-1	[1]PMID: 25006133
M5. Bone marrow complications	Interleukin-1 beta	IL1B	P01584	-1	[1]PMID: 2529007 [2]PMID: 21843950 [3]PMID: 8018912 [4]PMID: 1720037
M5. Bone marrow complications	Interleukin-2	IL2	P60568	-1	[1]PMID: 21412991 [2]PMID: 28415569 [3]PMID: 29980618
M5. Bone marrow complications	Interleukin-3	IL3	P08700	-1	[1]PMID: 15217747 [2]PMID: 12634420 [3]PMID: 3259443 [4]PMID: 28921511 [5]PMID: 1567546
M5. Bone marrow complications	Interleukin-33	IL33	O95760	-1	PMID: 28921511
M5. Bone marrow complications	Interleukin-5	IL5	P05113	-1	[1]PMID: 28921511 [2]PMID: 27683753 [3]PMID: 25230753 [4]PMID: 12393708 [5]PMID: 18511250 [6]PMID: 9720754
M5. Bone marrow complications	Interleukin-6	IL6	P05231	-1	[1]PMID: 3501121 [2]PMID: 11027830 [3]PMID: 28899868 [4]PMID: 28828629
M5. Bone marrow complications	Interleukin-7	IL7	P13232	-1	[1]PMID: 28723549 [2]PMID: 28811625 [3]PMID: 30364182 [4]PMID: 27911806
M5. Bone marrow complications	Tyrosine-protein kinase JAK2	JAK2	O60674	-1	PMID: 26432382
M5. Bone marrow complications	Kit ligand	KITLG	P21583	-1	[1]PMID: 21541807 [2]PMID: 22281595 [3]PMID: 28283060
M5. Bone marrow complications	Signal transducer and activator of transcription 3	STAT3	P40763	-1	[1]PMID: 21541807 [2]PMID: 29914167
M5. Bone marrow complications	Thrombopoietin	THPO	P40225	-1	[1]PMID: 29622652 [2]PMID: 22281595
M5. Bone marrow complications	Toll-like receptor 4	TLR4	O00206	-1	PMID: 24518205
M5. Bone marrow complications	Tumor necrosis factor	TNF	P01375	1	PMID: 1804530
M6. Liver complications	Actin, aortic smooth muscle	ACTA2	P62736	1	[1] PMID: 24911462 [2] PMID: 24204762 [3] PMID: 28939135
M6. Liver complications	Angiotensinogen	AGT	P01019	1	[1]PMID: 15690074 [2] PMID: 20535005 [3] PMID: 24619965 [4]PMID: 25848465
M6. Liver complications	Angiopoietin-2	ANGPT2	O15123	1	PMID: 28939135
M6. Liver complications	C-C motif chemokine 2	CCL2	P13500	1	PMID: 24890045
M6. Liver complications	Connective tissue growth factor	CCN2	P29279	1	[1] PMID: 21497738 [2] PMID: 18471545
M6. Liver complications	C-X-C chemokine receptor type 3	CXCR3	P49682	-1	PMID: 29391303
M6. Liver complications	C-X-C chemokine receptor type 4	CXCR4	P61073	1	PMID: 28939135
M6. Liver complications	Dickkopf-related protein 2	DKK2	Q9UBU2	1	PMID: 28082803
M6. Liver complications	Endothelin-1	EDN1	P05305	1	[1] PMID: 24911462
M6. Liver complications	Pro-epidermal growth factor	EGF	P01133	1	PMID: 29391303
M6. Liver complications	Fibroblast growth factor 2	FGF2	P09038	1	PMID: 28939135
M6. Liver complications	Proto-oncogene c-Fos	FOS	P01100	1	PMID: 28939135
M6. Liver complications	Growth arrest-specific protein 6	GAS6	Q14393	1	PMID: 28082803
M6. Liver complications	Hepcidin	HAMP	P81172	9	PMID: 30134796
M6. Liver complications	Interferon gamma	IFNG	P01579	-1	PMID: 28939135
M6. Liver complications	Interleukin-1 beta	IL1B	P01584	1	PMID: 28939135
M6. Liver complications	Tyrosine-protein kinase JAK2	JAK2	O60674	1	[1] PMID: 24619965, PMID: 26385087
M6. Liver complications	Krueppel-like factor 6	KLF6	Q99612	1	PMID: 28939135
M6. Liver complications	LIM/homeobox protein Lhx2	LHX2	P50458	-1	PMID: 28939135
M6. Liver complications	Macrophage metalloelastase	MMP12	P39900	1	[1] PMID: 23259590 [2] PMID: 20181883
M6. Liver complications	Matrix metalloproteinase-14	MMP14	P50281	1	[1] PMID: 17383048 [2] PMID: 10915630
M6. Liver complications	72 kDa type IV collagenase	MMP2	P08253	1	[1] PMID: 26094532 [2] PMID: 12557150 [3] PMID: 10498646 [4] PMID: 17383048 [5] PMID: 10915630
M6. Liver complications	Nuclear factor NF-kappa-B p105 subunit	NFKB1	P19838	1	PMID: 22529699
M6. Liver complications	Osteopontin	OSTP	P10451	1	[1] PMID: 26201095
M6. Liver complications	Platelet-derived growth factor subunit A	PDGFA	P04085	1	[1] PMID: 18336653 [2] PMID: 15690074
M6. Liver complications	Platelet-derived growth factor subunit B	PDGFB	P01127	1	[1] PMID: 18336653 [2] PMID: 15690074
M6. Liver complications	Platelet-derived growth factor receptor beta	PDGFRB	P09619	1	[1] PMID: 23259590 [2] PMID: 18336653 [3] PMID: 15690074
M6. Liver complications	Peroxisome proliferator-activated receptor gamma	PPARG	P37231	-1	[1] PMID: 21497738 [2] PMID: 15690074 [3] PMID: 22529699
M6. Liver complications	Transforming protein RhoA	RHOA	P61586	1	[1] PMID: 21545816 [2]
M6. Liver complications	Rho-associated protein kinase 2	ROCK2	O75116	1	PMID: 21545816
M6. Liver complications	Mothers against decapentaplegic homolog 3	SMAD3	P84022	1	[1] PMID: 18471545 [2] PMID: 26556986
M6. Liver complications	Mothers against decapentaplegic homolog 7	SMAD7	O15105	-1	[1] PMID: 18471545 [2] PMID: 18336655
M6. Liver complications	Signal transducer and activator of transcription 1-alpha/beta	STAT1	P42224	1	PMID: 28939135
M6. Liver complications	Protransforming growth factor alpha	TGFA	P01135	1	PMID: 29391303
M6. Liver complications	TGF-beta receptor type-1	TGFBR1	P36897	1	PMID: 28082803
M6. Liver complications	TGF-beta receptor type-2	TGFBR2	P37173	1	PMID: 28082803
M6. Liver complications	Prothrombin	THRB	P00734	1	PMID: 28142199
M6. Liver complications	Metalloproteinase inhibitor 1	TIMP1	P01033	1	[1] PMID: 23259590 [2] PMID: 25767261 [3] PMID: 10915630 [4] PMID: 17383048
M6. Liver complications	Metalloproteinase inhibitor 2	TIMP2	P16035	1	[1] PMID: 23259590 [2] PMID: 10915630
M6. Liver complications	Toll-like receptor 4	TLR4	O00206	1	PMID: 20964825
M6. Liver complications	Tumor necrosis factor	TNF	P01375	1	[1] PMID: 23768844 [2] PMID: 17383048
M6. Liver complications	Vitamin D3 receptor	VDR	P11473	-1	PMID: 30551386
M6. Liver complications	Vascular endothelial growth factor A	VEGFA	BonemarrowP15692	1	PMID: 29391303
M7. Skeletal complications (Hypoxia-induced osteonecrosis)	Apoptotic protease-activating factor 1	APAF1	O14727	1	PMID: 12370489
M7. Skeletal complications (Hypoxia-induced osteonecrosis)	Cyclic AMP-dependent transcription factor ATF-4	ATF4	P18848	1	PMID: 17627475
M7. Skeletal complications (Hypoxia-induced osteonecrosis)	Serine-protein kinase ATM	ATM	Q13315	1	PMID: 24789981
M7. Skeletal complications (Hypoxia-induced osteonecrosis)	Serine/threonine-protein kinase ATR	ATR	Q13535	1	PMID: 24789981
M7. Skeletal complications (Hypoxia-induced osteonecrosis)	Bcl-2 homologous antagonist/killer	BAK1	Q16611	1	PMID: 22952396
M7. Skeletal complications (Hypoxia-induced osteonecrosis)	Apoptosis regulator BAX	BAX	Q07812	1	PMID: 22952396
M7. Skeletal complications (Hypoxia-induced osteonecrosis)	Apoptosis regulator Bcl-2	BCL2	P10415	-1	PMID: 24789981
M7. Skeletal complications (Hypoxia-induced osteonecrosis)	Beclin-1	BECN1	Q14457	1	PMID: 24818601
M7. Skeletal complications (Hypoxia-induced osteonecrosis)	BCL2/adenovirus E1B 19 kDa protein-interacting protein 3	BNIP3	Q12983	1	PMID: 24789981
M7. Skeletal complications (Hypoxia-induced osteonecrosis)	BCL2/adenovirus E1B 19 kDa protein-interacting protein 3-like	BNIP3L	O60238	1	PMID: 24789981
M7. Skeletal complications (Hypoxia-induced osteonecrosis)	Caspase-3	CASP3	P42574	1	PMID: 31178970
M7. Skeletal complications (Hypoxia-induced osteonecrosis)	Caspase-9	CASP9	P55211	1	PMID: 23514172
M7. Skeletal complications (Hypoxia-induced osteonecrosis)	Cytochrome c1, heme protein, mitochondrial	CYC1	P08574	1	PMID: 24789981
M7. Skeletal complications (Hypoxia-induced osteonecrosis)	DNA damage-inducible transcript 3 protein	DDIT3	P35638	1	PMID: 17627475
M7. Skeletal complications (Hypoxia-induced osteonecrosis)	Eukaryotic translation initiation factor 2-alpha kinase 3	EIF2AK3	Q9NZJ5	1	PMID: 17627475
M7. Skeletal complications (Hypoxia-induced osteonecrosis)	Tumor necrosis factor receptor superfamily member 6	FAS	P25445	1	PMID: 9916996
M7. Skeletal complications (Hypoxia-induced osteonecrosis)	Frizzled-1	FZD1	Q9UP38	-1	PMID: 30808872
M7. Skeletal complications (Hypoxia-induced osteonecrosis)	Glycogen synthase kinase-3 beta	GSK3B	P49841	9	PMID: 30868494
M7. Skeletal complications (Hypoxia-induced osteonecrosis)	Hypoxia-inducible factor 1-alpha	HIF1A	Q16665	1	PMID: 24260273
M7. Skeletal complications (Hypoxia-induced osteonecrosis)	Insulin-like growth factor I	IGF1	P05019	-1	PMID: 31169709
M7. Skeletal complications (Hypoxia-induced osteonecrosis)	Interleukin-1 alpha	IL1A	P01583	1	PMID: 25345088
M7. Skeletal complications (Hypoxia-induced osteonecrosis)	Interleukin-1 beta	IL1B	P01584	1	PMID: 25345088
M7. Skeletal complications (Hypoxia-induced osteonecrosis)	Interleukin-1 receptor type 1	IL1R1	P14778	-1	PMID: 30623603
M7. Skeletal complications (Hypoxia-induced osteonecrosis)	Interleukin-1 receptor type 2	IL1R2	P27930	-1	PMID: 30623603
M7. Skeletal complications (Hypoxia-induced osteonecrosis)	Interleukin-6	IL6	P05231	1	PMID: 27385686
M7. Skeletal complications (Hypoxia-induced osteonecrosis)	Mitogen-activated protein kinase 11	MAPK11	Q15759	1	PMID: 31178970
M7. Skeletal complications (Hypoxia-induced osteonecrosis)	Mitogen-activated protein kinase 12	MAPK12	P53778	1	PMID: 31178970
M7. Skeletal complications (Hypoxia-induced osteonecrosis)	Mitogen-activated protein kinase 13	MAPK13	O15264	1	PMID: 31178970
M7. Skeletal complications (Hypoxia-induced osteonecrosis)	Mitogen-activated protein kinase 14	MAPK14	Q16539	1	PMID: 31178970
M7. Skeletal complications (Hypoxia-induced osteonecrosis)	Induced myeloid leukemia cell differentiation protein Mcl-1	MCL1	Q07820	-1	PMID: 22952396
M7. Skeletal complications (Hypoxia-induced osteonecrosis)	DNA mismatch repair protein Mlh1	MLH1	P40692	-1	PMID: 24789981
M7. Skeletal complications (Hypoxia-induced osteonecrosis)	DNA mismatch repair protein Msh2	MSH2	P43246	-1	PMID: 24789981
M7. Skeletal complications (Hypoxia-induced osteonecrosis)	DNA mismatch repair protein Msh3	MSH3	P20585	-1	PMID: 24789981
M7. Skeletal complications (Hypoxia-induced osteonecrosis)	DNA mismatch repair protein Msh6	MSH6	P52701	-1	PMID: 24789981
M7. Skeletal complications (Hypoxia-induced osteonecrosis)	Nuclear factor NF-kappa-B p105 subunit	NFKB	P19838	-1	PMID: 25384124
M7. Skeletal complications (Hypoxia-induced osteonecrosis)	Nitric oxide synthase	NOS3	P29474	-1	PMID: 31007072
M7. Skeletal complications (Hypoxia-induced osteonecrosis)	Phorbol-12-myristate-13-acetate-induced protein 1	PMAIP1	Q13794	1	PMID: 24789981
M7. Skeletal complications (Hypoxia-induced osteonecrosis)	Transcription factor SOX-9	SOX9	P48436	1	PMID: 20950722
M7. Skeletal complications (Hypoxia-induced osteonecrosis)	Toll-like receptor 7	TLR7	Q9NYK1	1	PMID: 25384124
M7. Skeletal complications (Hypoxia-induced osteonecrosis)	Toll-like receptor 9	TLR9	Q9NR96	1	PMID: 25384124
M7. Skeletal complications (Hypoxia-induced osteonecrosis)	Tumor necrosis factor	TNF	P01375	1	PMID: 25345088
M7. Skeletal complications (Hypoxia-induced osteonecrosis)	Transient receptor potential cation channel subfamily V member 4	TRPV4	Q9HBA0	1	PMID: 27330106
M7. Skeletal complications (Osteoblast/osteoclast uncoupling)	Osteocalcin	BGLAP	P02818	-1	[1] PMID: 20301446 [2] PMID: 30498352 [3] PMID: 30743757
M7. Skeletal complications (Osteoblast/osteoclast uncoupling)	C-C motif chemokine 3	CCL3	P10147	1	PMID: 25875742
M7. Skeletal complications (Osteoblast/osteoclast uncoupling)	C-C motif chemokine 4	CCL4	P13236	1	PMID: 25875742
M7. Skeletal complications (Osteoblast/osteoclast uncoupling)	Collagen alpha-1(I) chain	COL1A1	P02452	-1	PMID: 26604943
M7. Skeletal complications (Osteoblast/osteoclast uncoupling)	Collagen alpha-2(I) chain	COL1A2	P08123	-1	PMID: 26604943
M7. Skeletal complications (Osteoblast/osteoclast uncoupling)	Macrophage colony-stimulating factor 1	CSF1	P09603	1	PMID: 20403105
M7. Skeletal complications (Osteoblast/osteoclast uncoupling)	Cathepsin K	CTSK	P43235	1	[1] PMID: 31233632 [2] PMID: 17593491 [3]PMID: 26604943
M7. Skeletal complications (Osteoblast/osteoclast uncoupling)	Interleukin-8	CXCL8	P10145	1	PMID: 25875742
M7. Skeletal complications (Osteoblast/osteoclast uncoupling)	Dickkopf-related protein 1	DKK1	O94907	1	[1] PMID: 23935976 [2] PMID: 31733158
M7. Skeletal complications (Osteoblast/osteoclast uncoupling)	Pro-epidermal growth factor	EGF	P01133	1	PMID: 2672341
M7. Skeletal complications (Osteoblast/osteoclast uncoupling)	Estrogen receptor	ESR1	P03372	-1	[1] PMID: 30498352
M7. Skeletal complications (Osteoblast/osteoclast uncoupling)	Proto-oncogene c-Fos	FOS	P01100	1	PMID: 20403105
M7. Skeletal complications (Osteoblast/osteoclast uncoupling)	Interleukin-10	IL10	P22301	1	PMID: 25377906
M7. Skeletal complications (Osteoblast/osteoclast uncoupling)	Interleukin-11	IL11	P20809	1	PMID: 26064996
M7. Skeletal complications (Osteoblast/osteoclast uncoupling)	Interleukin-15	IL15	P40933	1	PMID: 16427379
M7. Skeletal complications (Osteoblast/osteoclast uncoupling)	Interleukin-17A	IL17A	Q16552	1	PMID: 26064996
M7. Skeletal complications (Osteoblast/osteoclast uncoupling)	Interleukin-18	IL18	Q14116	1	PMID: 25875742
M7. Skeletal complications (Osteoblast/osteoclast uncoupling)	Interleukin-1 alpha	IL1A	P01583	1	PMID: 26064996
M7. Skeletal complications (Osteoblast/osteoclast uncoupling)	Interleukin-1 beta	IL1B	P01584	1	PMID: 26064996
M7. Skeletal complications (Osteoblast/osteoclast uncoupling)	Interleukin-6	IL6	P05231	1	PMID: 26064996
M7. Skeletal complications (Osteoblast/osteoclast uncoupling)	Integrin alpha-V	ITGAV	P06756	1	[PMID: 22172032]
M7. Skeletal complications (Osteoblast/osteoclast uncoupling)	Integrin beta-3	ITGB3	P05106	1	[PMID: 22172032]
M7. Skeletal complications (Osteoblast/osteoclast uncoupling)	Transcription factor AP-1	JUN	P05412	1	PMID: 20403105
M7. Skeletal complications (Osteoblast/osteoclast uncoupling)	Nuclear factor of activated T-cells, cytoplasmic 1	NFATc1	O95644	1	[PMID: 20403105] // [PMID: 19292614]
M7. Skeletal complications (Osteoblast/osteoclast uncoupling)	Nuclear factor NF-kappa-B p105 subunit	NFKB	P19838	1	PMID: 20403105
M7. Skeletal complications (Osteoblast/osteoclast uncoupling)	Platelet-derived growth factor subunit B	PDGFB	P01127	-1	PMID: 20736793
M7. Skeletal complications (Osteoblast/osteoclast uncoupling)	Protein kinase C alpha type	PRKCA	P17252	-1	PMID: 26064996
M7. Skeletal complications (Osteoblast/osteoclast uncoupling)	Protein kinase C beta type	PRKCB	P05771	-1	PMID: 26064996
M7. Skeletal complications (Osteoblast/osteoclast uncoupling)	Protein kinase C gamma type	PRKCG	P05129	-1	PMID: 26064996
M7. Skeletal complications (Osteoblast/osteoclast uncoupling)	Prostaglandin E synthase 2	PTGES2	Q9H7Z7	1	[1] PMID: 31233632 [2] PMID: 26064996
M7. Skeletal complications (Osteoblast/osteoclast uncoupling)	Parathyroid hormone	PTH	P01270	1	PMID: 26064996
M7. Skeletal complications (Osteoblast/osteoclast uncoupling)	Pleiotrophin	PTN	P21246	-1	PMID: 25456495
M7. Skeletal complications (Osteoblast/osteoclast uncoupling)	Runt-related transcription factor 2	RUNX2	Q13950	-1	[1] PMID: 16322775 [2] PMID: 23935976
M7. Skeletal complications (Osteoblast/osteoclast uncoupling)	Sclerostin	SOST	Q9BQB4	1	[1] PMID: 31233632 [2] PMID: 16322775
M7. Skeletal complications (Osteoblast/osteoclast uncoupling)	Transcription factor Sp7	SP7	Q8TDD2	-1	[1] PMID: 16322775 [2] PMID: 23935976
M7. Skeletal complications (Osteoblast/osteoclast uncoupling)	SPARC	SPARC	P09486	-1	PMID: 26604943
M7. Skeletal complications (Osteoblast/osteoclast uncoupling)	Osteopontin	SPP1	P10451	1	[1] PMID: 22172032 [2] PMID: 29699937 [3] PMID: 23935976 [4] PMID: 25875742
M7. Skeletal complications (Osteoblast/osteoclast uncoupling)	Transforming growth factor beta-1 proprotein	TGFB1	P01137	1	PMID: 25875742
M7. Skeletal complications (Osteoblast/osteoclast uncoupling)	Tumor necrosis factor	TNF	P01375	1	PMID: 26064996
M7. Skeletal complications (Osteoblast/osteoclast uncoupling)	Tumor necrosis factor receptor superfamily member 11A	TNFRSF11A	Q9Y6Q6	1	[1] PMID: 12814795 [2] PMID: 26064996 [3] PMID: 16322775
M7. Skeletal complications (Osteoblast/osteoclast uncoupling)	Tumor necrosis factor receptor superfamily member 11B	TNFRSF11B	O00300	-1	[2] PMID: 12814795 [2] PMID: 20403105
M7. Skeletal complications (Osteoblast/osteoclast uncoupling)	Tumor necrosis factor ligand superfamily member 11	TNFSF11	O14788	1	[1] PMID: 23707505 [2] PMID: 12814795 [3] PMID: 16322775
M7. Skeletal complications (Osteoblast/osteoclast uncoupling)	Vitamin D3 receptor	VDR	P11473	1	[1] PMID: 2672341 [2] PMID: 30498352 [3] PMID: 26064996
*Causative Effect columm indicates whether the protein is activated (1), inhibited (-1) or has a complex involvement (9) in the context of Gaucher disease. Note that proteins can be repeated in more than one motive.
[44]UniProt: the universal protein knowledgebase. Nucleic Acids Res. 2017, 45, D158–D169, doi:10.1093/nar/gkw1099.

## Sheet: Table S3
Supplementary Table S3. Results from GEO2R analysis of GSE21899, defined as the "GD1 protein expression signature".
Probe ID	Associated gene names	UniProt Code[44]	adj.P.Val	t*	B**	logFC***
207549_x_at	CD46	P15529	0.00228	-14.0264	7.42201	-1.32164
217749_at	COPG1	Q9Y678	0.00228	12.7936	6.81608	1.4773
219608_s_at	FBXO38	Q6PIJ6	0.00228	-12.44	6.62589	-1.52899
210932_s_at	RNF6	Q9Y252	0.0027	-11.8948	6.31679	-1.64044
213461_at	NUDT21	O43809	0.00298	-11.5239	6.09489	-1.00134
200696_s_at	GSN	P06396	0.00455	10.6204	5.51131	1.02692
205732_s_at	NCOA2	Q15596	0.00533	-10.2857	5.2784	-1.6021
212105_s_at	DHX9	Q08211	0.00565	-10.0917	5.13895	-2.3319
202509_s_at	TNFAIP2	Q03169	0.00628	9.19878	4.45218	1.15772
217991_x_at	SSBP3	Q9BWW4	0.00628	9.19146	4.44623	1.53525
201835_s_at	PRKAB1	Q9Y478	0.00729	-8.88286	4.19025	-1.38256
216294_s_at	KIAA1109	Q2LD37	0.00773	-8.75489	4.08115	-1.24157
36564_at	RNF19B	Q6ZMZ0	0.00845	8.57479	3.92457	1.27474
208664_s_at	TTC3	P53804	0.00874	-8.49033	3.8499	-1.30446
210458_s_at	TANK	Q92844	0.00889	-8.43784	3.80309	-1.24367
200796_s_at	MCL1	Q07820	0.01006	-7.9662	3.36812	-1.484
212065_s_at	USP34	Q70CQ2	0.01006	-8.16534	3.55498	-1.4057
215220_s_at	TPR	P12270	0.01006	-7.90474	3.30948	-1.85241
215581_s_at	MCM3AP	O60318	0.01006	-8.21284	3.59885	-1.52712
201711_x_at	RANBP2	P49792	0.01048	-7.84346	3.25055	-1.21404
217584_at	NPC1	O15118	0.01153	-7.61611	3.02783	-1.32934
203836_s_at	MAP3K5	Q99683	0.01177	-7.56198	2.97383	-1.0178
204841_s_at	EEA1	Q15075	0.01189	-7.519	2.93069	-1.07413
207361_at	HBP1	O60381	0.01203	-7.41303	2.8233	-1.06311
208109_s_at	LINC00597	Q9H2U6	0.01203	-7.33203	2.74022	-1.39227
214336_s_at	COPA	P53621	0.01203	-7.47951	2.89084	-2.15121
214975_s_at	MTMR1	Q13613	0.01203	-7.19531	2.59802	-1.71867
216205_s_at	MFN2	O95140	0.01203	-7.26791	2.67384	-1.42738
220154_at	DST	Q03001	0.01203	-7.15402	2.55456	-1.38156
201476_s_at	RRM1	P23921	0.0121	-7.11252	2.51067	-1.31976
204864_s_at	IL6ST	P40189	0.0121	-7.08314	2.47945	-2.30227
220817_at	TRPC4	Q9UBN4	0.01218	7.06736	2.46263	1.01947
212514_x_at	DDX3X	O00571	0.01235	-6.98872	2.37832	-1.55845
207029_at	KITLG	P21583	0.01277	-6.92453	2.30886	-1.41169
214701_s_at	FN1	P02751	0.01298	-6.90136	2.28364	-2.33466
35201_at	HNRNPL	P14866	0.01298	6.89301	2.27455	1.06828
203788_s_at	SEMA3C	Q99985	0.01401	-6.71842	2.08192	-2.22823
211027_s_at	IKBKB	O14920	0.01401	-6.6676	2.02503	-1.12519
211090_s_at	PRPF4B	Q13523	0.01401	-6.6736	2.03177	-1.28095
212392_s_at	PDE4DIP	Q5VU43	0.01401	-6.69592	2.05678	-1.18969
202516_s_at	DLG1	Q12959	0.01437	-6.5914	1.93904	-1.15944
212008_at	UBXN4	Q92575	0.01437	-6.60126	1.9502	-1.08654
213023_at	UTRN	P46939	0.01437	-6.5989	1.94754	-1.36312
215561_s_at	IL1R1	P14778	0.01437	-6.5704	1.91519	-1.94845
222357_at	ZBTB20	Q9HC78	0.01437	-6.56828	1.91278	-1.2231
207319_s_at	CDK13	Q14004	0.01507	-6.50737	1.84323	-1.12287
202873_at	ATP6V1C1	P21283	0.01519	-6.49146	1.82497	-1.07449
203676_at	GNS	P15586	0.01557	-6.44198	1.76795	-1.26896
220386_s_at	EML4	Q9HC35	0.01705	-6.26133	1.5567	-1.57683
76897_s_at	FKBP15	Q5T1M5	0.01878	-6.15452	1.4295	-1.57507
210892_s_at	GTF2I	P78347	0.01905	-6.11551	1.3826	-1.28321
206473_at	MBTPS2	O43462	0.01934	-6.09004	1.35186	-1.01158
209936_at	RBM5	P52756	0.01934	-6.09417	1.35685	-1.34889
210818_s_at	BACH1	O14867	0.01956	-6.03643	1.28684	-1.43339
217445_s_at	GART	P22102	0.01976	-6.00122	1.24389	-1.07836
207099_s_at	CHM	P24386	0.02027	-5.93833	1.1667	-1.21526
206943_at	TGFBR1	P36897	0.02061	-5.8851	1.10088	-1.43781
212720_at	PAPOLA	P51003	0.02061	-5.88621	1.10227	-1.04238
205121_at	SGCB	Q16585	0.02111	-5.8261	1.02743	-1.49698
206748_s_at	SPAG9	O60271	0.02111	-5.82944	1.0316	-1.28194
208879_x_at	PRPF6	O94906	0.02111	-5.83516	1.03874	-1.0285
201104_x_at	NBPF26///NBPF19///NBPF20///NBPF10///NBPF8///NBPF9///NBPF15///NBPF11///NBPF14	A0A087WUL8	0.02136	-5.79967	0.99434	-1.06741
201104_x_at	NBPF26///NBPF19///NBPF20///NBPF10///NBPF8///NBPF9///NBPF15///NBPF11///NBPF14	B4DH59	0.02136	-5.79967	0.99434	-1.06741
201104_x_at	NBPF26///NBPF19///NBPF20///NBPF10///NBPF8///NBPF9///NBPF15///NBPF11///NBPF14	P0DPF2	0.02136	-5.79967	0.99434	-1.06741
201104_x_at	NBPF26///NBPF19///NBPF20///NBPF10///NBPF8///NBPF9///NBPF15///NBPF11///NBPF14	P0DPF3	0.02136	-5.79967	0.99434	-1.06741
201104_x_at	NBPF26///NBPF19///NBPF20///NBPF10///NBPF8///NBPF9///NBPF15///NBPF11///NBPF14	Q3BBV2	0.02136	-5.79967	0.99434	-1.06741
201104_x_at	NBPF26///NBPF19///NBPF20///NBPF10///NBPF8///NBPF9///NBPF15///NBPF11///NBPF14	Q5TI25	0.02136	-5.79967	0.99434	-1.06741
201104_x_at	NBPF26///NBPF19///NBPF20///NBPF10///NBPF8///NBPF9///NBPF15///NBPF11///NBPF14	Q6P3W6	0.02136	-5.79967	0.99434	-1.06741
201104_x_at	NBPF26///NBPF19///NBPF20///NBPF10///NBPF8///NBPF9///NBPF15///NBPF11///NBPF14	Q86T75	0.02136	-5.79967	0.99434	-1.06741
201104_x_at	NBPF26///NBPF19///NBPF20///NBPF10///NBPF8///NBPF9///NBPF15///NBPF11///NBPF14	Q8N660	0.02136	-5.79967	0.99434	-1.06741
212064_x_at	MAZ	P56270	0.02136	5.78065	0.97047	1.03429
215910_s_at	FNDC3A	Q9Y2H6	0.02136	-5.77435	0.96254	-1.24968
212362_at	ATP2A2	P16615	0.02183	-5.74339	0.92353	-1.66804
211561_x_at	MAPK14	Q16539	0.02329	-5.60414	0.74619	-1.04522
208325_s_at	AKAP13	Q12802	0.02356	-5.57955	0.71457	-1.0107
205018_s_at	MBNL2	Q5VZF2	0.02367	-5.54446	0.66926	-1.24536
210635_s_at	KLHL20	Q9Y2M5	0.0244	-5.46406	0.5647	-1.17574
212272_at	LPIN1	Q14693	0.02466	-5.44642	0.54163	-1.46004
201151_s_at	MBNL1	Q9NR56	0.02614	-5.37612	0.44918	-1.04931
213905_x_at	BGN	P21810	0.02631	5.34491	0.40788	1.28747
217202_s_at	GLUL	P15104	0.02631	-5.35206	0.41735	-1.5066
AFFX-HUMISGF3A/M97935_MA_at	STAT1	P42224	0.02631	-5.33198	0.39073	-1.22527
209381_x_at	SF3A2	Q15428	0.02832	5.2492	0.28027	1.12656
205868_s_at	PTPN11	Q06124	0.02848	-5.22868	0.25272	-1.04984
213747_at	AZIN1	O14977	0.02848	-5.23331	0.25894	-1.22172
202898_at	SDC3	O75056	0.02875	5.20689	0.22339	1.20859
202444_s_at	ERLIN1	O75477	0.02922	-5.17749	0.18369	-1.41232
205822_s_at	HMGCS1	Q01581	0.02922	-5.1712	0.17519	-1.41264
209136_s_at	USP10	Q14694	0.02988	-5.11452	0.09822	-1.10269
207978_s_at	NR4A3	Q92570	0.03037	-5.06834	0.03513	-1.4787
210203_at	CNOT4	O95628	0.03067	-5.04018	-0.0035	-1.23075
219558_at	ATP13A3	Q9H7F0	0.03109	-5.019	-0.03265	-1.58726
215708_s_at	PRIM2	P49643	0.03153	-5.00421	-0.05305	-1.07588
200623_s_at	CALM3///CALM2///CALM1	P0DP23	0.03186	4.99152	-0.07057	1.27243
200623_s_at	CALM3///CALM2///CALM1	P0DP24	0.03186	4.99152	-0.07057	1.27243
200623_s_at	CALM3///CALM2///CALM1	P0DP25	0.03186	4.99152	-0.07057	1.27243
221011_s_at	LBH	Q53QV2	0.03186	4.99087	-0.07147	1.16515
211547_s_at	PAFAH1B1	P43034	0.03372	-4.9109	-0.18251	-1.14267
203771_s_at	BLVRA	P53004	0.03379	-4.89519	-0.20444	-1.08435
214985_at	EXT1	Q16394	0.03379	-4.89698	-0.20194	-1.18747
220748_s_at	ZNF580	Q9UK33	0.03433	4.86759	-0.24307	1.04209
212099_at	RHOB	P62745	0.03444	4.8601	-0.25358	1.51044
219868_s_at	ANKFY1	Q9P2R3	0.03448	-4.85395	-0.26221	-1.13566
217999_s_at	PHLDA1	Q8WV24	0.03486	-4.83042	-0.29528	-1.33098
201383_s_at	NBR1	Q14596	0.03557	-4.79707	-0.3423	-1.10119
211016_x_at	HSPA4	P34932	0.03568	-4.78856	-0.35433	-1.29315
215203_at	GOLGA4	Q13439	0.03686	-4.74604	-0.41461	-1.40809
52255_s_at	COL5A3	P25940	0.03789	4.70226	-0.47695	1.46265
201635_s_at	FXR1	P51114	0.03876	-4.66254	-0.53378	-1.19411
212257_s_at	SMARCA2	P51531	0.03876	-4.66443	-0.53107	-1.03896
217523_at	CD44	P16070	0.03878	-4.66018	-0.53717	-1.88251
212940_at	COL6A1	P12109	0.03944	-4.63497	-0.57338	-1.7427
211356_x_at	LEPR	O15243	0.04151	-4.57456	-0.66053	-1.46537
207334_s_at	TGFBR2	P37173	0.04175	-4.56538	-0.67383	-1.84048
203294_s_at	LMAN1	P49257	0.04221	-4.54091	-0.70932	-1.42973
214012_at	ERAP1	Q9NZ08	0.04221	-4.52906	-0.72655	-1.35338
208116_s_at	MAN1A1	P33908	0.04267	-4.50769	-0.75765	-1.02939
212670_at	ELN	P15502	0.0436	4.47375	-0.80721	2.17918
200917_s_at	SRPRA	P08240	0.04381	-4.46339	-0.82237	-1.13909
201605_x_at	CNN2	Q99439	0.04414	4.45472	-0.83507	1.04445
205991_s_at	PRRX1	P54821	0.04527	-4.41375	-0.89524	-1.75996
202773_s_at	SFSWAP	Q12872	0.04912	-4.30751	-1.05243	-1.03685
221152_at	COL8A1	P27658	0.04941	-4.27947	-1.09419	-1.59766
For the creation of the in silico model, the gene nomenclature has been used since the nature of the model includes protein and genetic regulation relationships.
*Moderated t-statistic
**B-statistic or log-odds that the gene is differentially expressed
***Log2-fold change between two experimental conditions, whereas significant mean positive corresponds to increased expression and negative values corresponds to decreased expression
[40] Query DataSets for GSE21899. Available at https://www.ncbi.nlm.nih.gov/geo/query/acc.cgi?acc=GSE21899 [Access on Sep 1, 2023]
[41] Clough, E.; Barrett, T. The Gene Expression Omnibus: Database. Methods Mol. Biol. 2016, 1418, 93–110, doi:10.1007/978-1-4939-3578-9_5
[101]GEO web site- How to use it. Available at https://www.ncbi.nlm.nih.gov/geo/info/geo2r.html#how_to_use [Access on Sep 1, 2023]
[44] UniProt: the universal protein knowledgebase. Nucleic Acids Res. 2017, 45, D158–D169, doi:10.1093/nar/gkw1099.

## Sheet: Table S4
Supplementary Table S4. Gaucher disease search strategy performed up until September 30th, 2019; only English papers.
Database	Search strategy
Medline/PubMed	(("type 1" [TITLE/ABSTRACT] and "Gaucher disease" [TITLE]) or "non-neuronopathic Gaucher" [TITLE/ABSTRACT] or ("types" [TITLE/ABSTRACT] and "Gaucher disease" [TITLE])) and ("MOLECULAR" [TITLE/ABSTRACT] or "PATHOGENESIS" [TITLE/ABSTRACT] or "PATHOPHYSIOLOGY" [TITLE/ABSTRACT])
